# Supplementary material for: Mechanistic insights into Bcs1-mediated mitochondrial membrane translocation of the folded Rieske protein
Source: EMBO J. 2025 May 23;44(13):3720–41. doi: 10.1038/s44318-025-00459-4 (PMC12219900; doi:10.1038/s44318-025-00459-4)
Supplement: Supplementary file 3 — Source data Fig. 1 [file 44318_2025_459_MOESM3_ESM.zip]

Archive with 8 entries (6 files):
- Fig1/
- Fig1/.DS_Store
- __MACOSX/Fig1/._.DS_Store
- Fig1/A/
- Fig1/A/230221 BNdn82012.jpg
- __MACOSX/Fig1/A/._230221 BNdn82012.jpg
- Fig1/A/Fig1_source.png
- __MACOSX/Fig1/A/._Fig1_source.png
