# Supplementary material for: Mechanistic insights into Bcs1-mediated mitochondrial membrane translocation of the folded Rieske protein
Source: EMBO J. 2025 May 23;44(13):3720–41. doi: 10.1038/s44318-025-00459-4 (PMC12219900; doi:10.1038/s44318-025-00459-4)
Supplement: Supplementary file 4 — Source data Fig. 2 [file 44318_2025_459_MOESM4_ESM.zip]

Archive with 97 entries (88 files):
- Fig2/
- Fig2/.DS_Store
- __MACOSX/Fig2/._.DS_Store
- Fig2/D/
- Fig2/E/
- Fig2/D/top/
- Fig2/D/middle/
- Fig2/D/.DS_Store
- __MACOSX/Fig2/D/._.DS_Store
- Fig2/D/bottom/
- Fig2/E/top/
- Fig2/E/middle/
- Fig2/E/.DS_Store
- __MACOSX/Fig2/E/._.DS_Store
- Fig2/E/bottom/
- Fig2/D/top/DSCF8245.JPG
- __MACOSX/Fig2/D/top/._DSCF8245.JPG
- Fig2/D/top/Fig2Dtop_source.png
- __MACOSX/Fig2/D/top/._Fig2Dtop_source.png
- Fig2/D/top/DSCF8227.JPG
- __MACOSX/Fig2/D/top/._DSCF8227.JPG
- Fig2/D/top/DSCF8205.JPG
- __MACOSX/Fig2/D/top/._DSCF8205.JPG
- Fig2/D/top/DSCF8205-2.jpg
- __MACOSX/Fig2/D/top/._DSCF8205-2.jpg
- Fig2/D/top/DSCF8245-2.tif
- __MACOSX/Fig2/D/top/._DSCF8245-2.tif
- Fig2/D/top/DSCF8227-2.tif
- __MACOSX/Fig2/D/top/._DSCF8227-2.tif
- Fig2/D/middle/Fig2Dmiddle_source.png
- __MACOSX/Fig2/D/middle/._Fig2Dmiddle_source.png
- Fig2/D/middle/DSCF8253-2.tif
- __MACOSX/Fig2/D/middle/._DSCF8253-2.tif
- Fig2/D/middle/DSCF8253.JPG
- __MACOSX/Fig2/D/middle/._DSCF8253.JPG
- Fig2/D/middle/DSCF8233-2.tif
- __MACOSX/Fig2/D/middle/._DSCF8233-2.tif
- Fig2/D/middle/DSCF8211-2.tif
- __MACOSX/Fig2/D/middle/._DSCF8211-2.tif
- Fig2/D/middle/DSCF8233.JPG
- Fig2/D/middle/DSCF8211.JPG
- Fig2/D/bottom/Fig2Dbottom_source.png
- __MACOSX/Fig2/D/bottom/._Fig2Dbottom_source.png
- Fig2/D/bottom/DSCF8257.JPG
- __MACOSX/Fig2/D/bottom/._DSCF8257.JPG
- Fig2/D/bottom/DSCF8257-2.tif
- __MACOSX/Fig2/D/bottom/._DSCF8257-2.tif
- Fig2/D/bottom/DSCF8217-2.tif
- __MACOSX/Fig2/D/bottom/._DSCF8217-2.tif
- Fig2/D/bottom/DSCF8235.JPG
- __MACOSX/Fig2/D/bottom/._DSCF8235.JPG
- Fig2/D/bottom/DSCF8235-2.tif
- __MACOSX/Fig2/D/bottom/._DSCF8235-2.tif
- Fig2/D/bottom/DSCF8217.JPG
- __MACOSX/Fig2/D/bottom/._DSCF8217.JPG
- Fig2/E/top/DSCF8291-2.tif
- __MACOSX/Fig2/E/top/._DSCF8291-2.tif
- Fig2/E/top/DSCF8322.JPG
- __MACOSX/Fig2/E/top/._DSCF8322.JPG
- Fig2/E/top/DSCF8291.JPG
- __MACOSX/Fig2/E/top/._DSCF8291.JPG
- Fig2/E/top/DSCF8302-2.tif
- __MACOSX/Fig2/E/top/._DSCF8302-2.tif
- Fig2/E/top/Fig2Etop_source.png
- __MACOSX/Fig2/E/top/._Fig2Etop_source.png
- Fig2/E/top/DSCF8322-2.tif
- __MACOSX/Fig2/E/top/._DSCF8322-2.tif
- Fig2/E/top/DSCF8302.JPG
- __MACOSX/Fig2/E/top/._DSCF8302.JPG
- Fig2/E/middle/DSCF8353.tif
- __MACOSX/Fig2/E/middle/._DSCF8353.tif
- Fig2/E/middle/DSCF8343.tif
- __MACOSX/Fig2/E/middle/._DSCF8343.tif
- Fig2/E/middle/DSCF8343.JPG
- __MACOSX/Fig2/E/middle/._DSCF8343.JPG
- Fig2/E/middle/Fig2Emiddle_source.png
- __MACOSX/Fig2/E/middle/._Fig2Emiddle_source.png
- Fig2/E/middle/DSCF8353.JPG
- __MACOSX/Fig2/E/middle/._DSCF8353.JPG
- Fig2/E/middle/DSCF8389.JPG
- __MACOSX/Fig2/E/middle/._DSCF8389.JPG
- Fig2/E/middle/DSCF8389.tif
- __MACOSX/Fig2/E/middle/._DSCF8389.tif
- Fig2/E/bottom/Fig2Ebottom_source.png
- __MACOSX/Fig2/E/bottom/._Fig2Ebottom_source.png
- Fig2/E/bottom/DSCF8377.JPG
- __MACOSX/Fig2/E/bottom/._DSCF8377.JPG
- Fig2/E/bottom/DSCF8403.JPG
- __MACOSX/Fig2/E/bottom/._DSCF8403.JPG
- Fig2/E/bottom/DSCF8365.JPG
- __MACOSX/Fig2/E/bottom/._DSCF8365.JPG
- Fig2/E/bottom/DSCF8365.tif
- __MACOSX/Fig2/E/bottom/._DSCF8365.tif
- Fig2/E/bottom/DSCF8403.tif
- __MACOSX/Fig2/E/bottom/._DSCF8403.tif
- Fig2/E/bottom/DSCF8377.tif
- __MACOSX/Fig2/E/bottom/._DSCF8377.tif
