# Supplementary material for: Mechanistic insights into Bcs1-mediated mitochondrial membrane translocation of the folded Rieske protein
Source: EMBO J. 2025 May 23;44(13):3720–41. doi: 10.1038/s44318-025-00459-4 (PMC12219900; doi:10.1038/s44318-025-00459-4)
Supplement: Supplementary file 5 — Source data Fig. 3 [file 44318_2025_459_MOESM5_ESM.zip]

Archive with 8 entries (6 files):
- Fig3/
- Fig3/.DS_Store
- __MACOSX/Fig3/._.DS_Store
- Fig3/A/
- Fig3/A/Fig3_source.png
- __MACOSX/Fig3/A/._Fig3_source.png
- Fig3/A/240907 Bcs1BN012.tif
- __MACOSX/Fig3/A/._240907 Bcs1BN012.tif
