# Supplementary material for: Mechanistic insights into Bcs1-mediated mitochondrial membrane translocation of the folded Rieske protein
Source: EMBO J. 2025 May 23;44(13):3720–41. doi: 10.1038/s44318-025-00459-4 (PMC12219900; doi:10.1038/s44318-025-00459-4)
Supplement: Supplementary file 6 — Source data Fig. 4 [file 44318_2025_459_MOESM6_ESM.zip]

Archive with 36 entries (33 files):
- Fig4/
- Fig4/.DS_Store
- __MACOSX/Fig4/._.DS_Store
- Fig4/A/
- __MACOSX/Fig4/._A
- Fig4/E/
- Fig4/A/231124 BNBcs1001.tif
- __MACOSX/Fig4/A/._231124 BNBcs1001.tif
- Fig4/A/Fig4_source.png
- __MACOSX/Fig4/A/._Fig4_source.png
- Fig4/E/DSCF8316-2.tif
- __MACOSX/Fig4/E/._DSCF8316-2.tif
- Fig4/E/DSCF8287.JPG
- __MACOSX/Fig4/E/._DSCF8287.JPG
- Fig4/E/DSCF8245.JPG
- __MACOSX/Fig4/E/._DSCF8245.JPG
- Fig4/E/DSCF8279.JPG
- __MACOSX/Fig4/E/._DSCF8279.JPG
- Fig4/E/DSCF8227.JPG
- __MACOSX/Fig4/E/._DSCF8227.JPG
- Fig4/E/Fig4E_source.png
- __MACOSX/Fig4/E/._Fig4E_source.png
- Fig4/E/DSCF8205.JPG
- __MACOSX/Fig4/E/._DSCF8205.JPG
- Fig4/E/DSCF8205-2.jpg
- __MACOSX/Fig4/E/._DSCF8205-2.jpg
- Fig4/E/DSCF8245-2.tif
- __MACOSX/Fig4/E/._DSCF8245-2.tif
- Fig4/E/DSCF8287-2.tif
- __MACOSX/Fig4/E/._DSCF8287-2.tif
- Fig4/E/DSCF8316.JPG
- __MACOSX/Fig4/E/._DSCF8316.JPG
- Fig4/E/DSCF8227-2.tif
- __MACOSX/Fig4/E/._DSCF8227-2.tif
- Fig4/E/DSCF8279-2.tif
- __MACOSX/Fig4/E/._DSCF8279-2.tif
