# Supplementary material for: Mechanistic insights into Bcs1-mediated mitochondrial membrane translocation of the folded Rieske protein
Source: EMBO J. 2025 May 23;44(13):3720–41. doi: 10.1038/s44318-025-00459-4 (PMC12219900; doi:10.1038/s44318-025-00459-4)
Supplement: Supplementary file 7 — Figure EV3 Source Data [file 44318_2025_459_MOESM7_ESM.zip]

Archive with 18 entries (14 files):
- EV3/
- EV3/.DS_Store
- __MACOSX/EV3/._.DS_Store
- EV3/B/
- EV3/B/.DS_Store
- __MACOSX/EV3/B/._.DS_Store
- EV3/B/left panel/
- EV3/B/right panel/
- EV3/B/left panel/221216 BN strep82026.jpg
- __MACOSX/EV3/B/left panel/._221216 BN strep82026.jpg
- EV3/B/left panel/EV3B_left_source.png
- __MACOSX/EV3/B/left panel/._EV3B_left_source.png
- EV3/B/left panel/README.txt
- __MACOSX/EV3/B/left panel/._README.txt
- EV3/B/right panel/230711230711 BNcheckbcs1005.jpg
- __MACOSX/EV3/B/right panel/._230711230711 BNcheckbcs1005.jpg
- EV3/B/right panel/EV3B_right_source.png
- __MACOSX/EV3/B/right panel/._EV3B_right_source.png
