# Supplementary material for: Mechanistic insights into Bcs1-mediated mitochondrial membrane translocation of the folded Rieske protein
Source: EMBO J. 2025 May 23;44(13):3720–41. doi: 10.1038/s44318-025-00459-4 (PMC12219900; doi:10.1038/s44318-025-00459-4)
Supplement: Supplementary file 7 — Figure EV3 Source Data [file 44318_2025_459_MOESM7_ESM.zip › EV3/B/left panel/README.txt]

The gel was loaded with the same samples in lanes 1-7 and 9-15, was cut on the 8th well and the first half (1-7) was blotted (western blot). After western blot, the first half was re-stained with Coomassie G-250.
