# Supplementary material for: Mechanistic insights into Bcs1-mediated mitochondrial membrane translocation of the folded Rieske protein
Source: EMBO J. 2025 May 23;44(13):3720–41. doi: 10.1038/s44318-025-00459-4 (PMC12219900; doi:10.1038/s44318-025-00459-4)
Supplement: Supplementary file 8 — Appendix Figure S6 Source Data [file 44318_2025_459_MOESM8_ESM.zip]

Archive with 138 entries (126 files):
- Appendix Fig S6/
- Appendix Fig S6/.DS_Store
- __MACOSX/Appendix Fig S6/._.DS_Store
- Appendix Fig S6/A/
- Appendix Fig S6/B/
- Appendix Fig S6/A/right bottom/
- Appendix Fig S6/A/.DS_Store
- __MACOSX/Appendix Fig S6/A/._.DS_Store
- Appendix Fig S6/A/left middle/
- Appendix Fig S6/A/left top/
- Appendix Fig S6/A/left bottom/
- Appendix Fig S6/A/right top/
- Appendix Fig S6/B/right bottom/
- Appendix Fig S6/B/.DS_Store
- __MACOSX/Appendix Fig S6/B/._.DS_Store
- Appendix Fig S6/B/left top/
- Appendix Fig S6/B/left bottom/
- Appendix Fig S6/B/right top/
- Appendix Fig S6/A/right bottom/DSCF8395.tif
- __MACOSX/Appendix Fig S6/A/right bottom/._DSCF8395.tif
- Appendix Fig S6/A/right bottom/DSCF8369.tif
- __MACOSX/Appendix Fig S6/A/right bottom/._DSCF8369.tif
- Appendix Fig S6/A/right bottom/DSCF8395.JPG
- __MACOSX/Appendix Fig S6/A/right bottom/._DSCF8395.JPG
- Appendix Fig S6/A/right bottom/DSCF8369.JPG
- __MACOSX/Appendix Fig S6/A/right bottom/._DSCF8369.JPG
- Appendix Fig S6/A/right bottom/DSCF8359.JPG
- __MACOSX/Appendix Fig S6/A/right bottom/._DSCF8359.JPG
- Appendix Fig S6/A/right bottom/DSCF8359.tif
- __MACOSX/Appendix Fig S6/A/right bottom/._DSCF8359.tif
- Appendix Fig S6/A/right bottom/FigS6Arightbottom_source.png
- __MACOSX/Appendix Fig S6/A/right bottom/._FigS6Arightbottom_source.png
- Appendix Fig S6/A/left middle/DSCF8253-2.tif
- __MACOSX/Appendix Fig S6/A/left middle/._DSCF8253-2.tif
- Appendix Fig S6/A/left middle/DSCF8253.JPG
- __MACOSX/Appendix Fig S6/A/left middle/._DSCF8253.JPG
- Appendix Fig S6/A/left middle/DSCF8233-2.tif
- __MACOSX/Appendix Fig S6/A/left middle/._DSCF8233-2.tif
- Appendix Fig S6/A/left middle/Fig6SAleftmiddle_source.png
- __MACOSX/Appendix Fig S6/A/left middle/._Fig6SAleftmiddle_source.png
- Appendix Fig S6/A/left middle/DSCF8211-2.tif
- __MACOSX/Appendix Fig S6/A/left middle/._DSCF8211-2.tif
- Appendix Fig S6/A/left middle/DSCF8233.JPG
- __MACOSX/Appendix Fig S6/A/left middle/._DSCF8233.JPG
- Appendix Fig S6/A/left middle/DSCF8211.JPG
- __MACOSX/Appendix Fig S6/A/left middle/._DSCF8211.JPG
- Appendix Fig S6/A/left top/DSCF8245.JPG
- __MACOSX/Appendix Fig S6/A/left top/._DSCF8245.JPG
- Appendix Fig S6/A/left top/DSCF8227.JPG
- __MACOSX/Appendix Fig S6/A/left top/._DSCF8227.JPG
- Appendix Fig S6/A/left top/DSCF8205.JPG
- __MACOSX/Appendix Fig S6/A/left top/._DSCF8205.JPG
- Appendix Fig S6/A/left top/DSCF8205-2.jpg
- __MACOSX/Appendix Fig S6/A/left top/._DSCF8205-2.jpg
- Appendix Fig S6/A/left top/DSCF8245-2.tif
- __MACOSX/Appendix Fig S6/A/left top/._DSCF8245-2.tif
- Appendix Fig S6/A/left top/FigS6Alefttop_source.png
- __MACOSX/Appendix Fig S6/A/left top/._FigS6Alefttop_source.png
- Appendix Fig S6/A/left top/DSCF8227-2.tif
- __MACOSX/Appendix Fig S6/A/left top/._DSCF8227-2.tif
- Appendix Fig S6/A/left bottom/DSCF8257.JPG
- Appendix Fig S6/A/left bottom/DSCF8257-2.tif
- __MACOSX/Appendix Fig S6/A/left bottom/._DSCF8257-2.tif
- Appendix Fig S6/A/left bottom/DSCF8217-2.tif
- __MACOSX/Appendix Fig S6/A/left bottom/._DSCF8217-2.tif
- Appendix Fig S6/A/left bottom/DSCF8235.JPG
- Appendix Fig S6/A/left bottom/DSCF8235-2.tif
- __MACOSX/Appendix Fig S6/A/left bottom/._DSCF8235-2.tif
- Appendix Fig S6/A/left bottom/FigS6Aleftbottom_source.png
- __MACOSX/Appendix Fig S6/A/left bottom/._FigS6Aleftbottom_source.png
- Appendix Fig S6/A/left bottom/DSCF8217.JPG
- Appendix Fig S6/A/right top/.DS_Store
- __MACOSX/Appendix Fig S6/A/right top/._.DS_Store
- Appendix Fig S6/A/right top/DSCF8316-2.tif
- __MACOSX/Appendix Fig S6/A/right top/._DSCF8316-2.tif
- Appendix Fig S6/A/right top/DSCF8287.JPG
- __MACOSX/Appendix Fig S6/A/right top/._DSCF8287.JPG
- Appendix Fig S6/A/right top/DSCF8279.JPG
- __MACOSX/Appendix Fig S6/A/right top/._DSCF8279.JPG
- Appendix Fig S6/A/right top/FigS6Arighttop_source.png
- __MACOSX/Appendix Fig S6/A/right top/._FigS6Arighttop_source.png
- Appendix Fig S6/A/right top/DSCF8287-2.tif
- __MACOSX/Appendix Fig S6/A/right top/._DSCF8287-2.tif
- Appendix Fig S6/A/right top/DSCF8316.JPG
- __MACOSX/Appendix Fig S6/A/right top/._DSCF8316.JPG
- Appendix Fig S6/A/right top/DSCF8279-2.tif
- __MACOSX/Appendix Fig S6/A/right top/._DSCF8279-2.tif
- Appendix Fig S6/B/right bottom/FigS6Brightbottom_source.png
- __MACOSX/Appendix Fig S6/B/right bottom/._FigS6Brightbottom_source.png
- Appendix Fig S6/B/right bottom/DSCF8377.JPG
- Appendix Fig S6/B/right bottom/DSCF8403.JPG
- __MACOSX/Appendix Fig S6/B/right bottom/._DSCF8403.JPG
- Appendix Fig S6/B/right bottom/DSCF8365.JPG
- Appendix Fig S6/B/right bottom/DSCF8365.tif
- __MACOSX/Appendix Fig S6/B/right bottom/._DSCF8365.tif
- Appendix Fig S6/B/right bottom/DSCF8403.tif
- __MACOSX/Appendix Fig S6/B/right bottom/._DSCF8403.tif
- Appendix Fig S6/B/right bottom/DSCF8377.tif
- __MACOSX/Appendix Fig S6/B/right bottom/._DSCF8377.tif
- Appendix Fig S6/B/left top/DSCF8291-2.tif
- __MACOSX/Appendix Fig S6/B/left top/._DSCF8291-2.tif
- Appendix Fig S6/B/left top/DSCF8322.JPG
- __MACOSX/Appendix Fig S6/B/left top/._DSCF8322.JPG
- Appendix Fig S6/B/left top/DSCF8291.JPG
- __MACOSX/Appendix Fig S6/B/left top/._DSCF8291.JPG
- Appendix Fig S6/B/left top/DSCF8302-2.tif
- __MACOSX/Appendix Fig S6/B/left top/._DSCF8302-2.tif
- Appendix Fig S6/B/left top/FigS6Blefttop_source.png
- __MACOSX/Appendix Fig S6/B/left top/._FigS6Blefttop_source.png
- Appendix Fig S6/B/left top/DSCF8322-2.tif
- __MACOSX/Appendix Fig S6/B/left top/._DSCF8322-2.tif
- Appendix Fig S6/B/left top/DSCF8302.JPG
- __MACOSX/Appendix Fig S6/B/left top/._DSCF8302.JPG
- Appendix Fig S6/B/left bottom/DSCF8353.tif
- __MACOSX/Appendix Fig S6/B/left bottom/._DSCF8353.tif
- Appendix Fig S6/B/left bottom/DSCF8343.tif
- __MACOSX/Appendix Fig S6/B/left bottom/._DSCF8343.tif
- Appendix Fig S6/B/left bottom/DSCF8343.JPG
- Appendix Fig S6/B/left bottom/DSCF8353.JPG
- Appendix Fig S6/B/left bottom/DSCF8389.JPG
- Appendix Fig S6/B/left bottom/FigS6Bleftbottom_source.png
- __MACOSX/Appendix Fig S6/B/left bottom/._FigS6Bleftbottom_source.png
- Appendix Fig S6/B/left bottom/DSCF8389.tif
- __MACOSX/Appendix Fig S6/B/left bottom/._DSCF8389.tif
- Appendix Fig S6/B/right top/DSCF8397.tif
- __MACOSX/Appendix Fig S6/B/right top/._DSCF8397.tif
- Appendix Fig S6/B/right top/DSCF8397.JPG
- __MACOSX/Appendix Fig S6/B/right top/._DSCF8397.JPG
- Appendix Fig S6/B/right top/FigS6Brighttop_source.png
- __MACOSX/Appendix Fig S6/B/right top/._FigS6Brighttop_source.png
- Appendix Fig S6/B/right top/DSCF8363.JPG
- __MACOSX/Appendix Fig S6/B/right top/._DSCF8363.JPG
- Appendix Fig S6/B/right top/DSCF8373.JPG
- __MACOSX/Appendix Fig S6/B/right top/._DSCF8373.JPG
- Appendix Fig S6/B/right top/DSCF8373.tif
- __MACOSX/Appendix Fig S6/B/right top/._DSCF8373.tif
- Appendix Fig S6/B/right top/DSCF8363.tif
- __MACOSX/Appendix Fig S6/B/right top/._DSCF8363.tif
